# Supplementary material for: Enalapril mitigates senescence and aging-related phenotypes in human cells and mice via pSmad1/5/9-driven antioxidative genes
Source: eLife. 2025 Aug 28;14:RP104774. doi: 10.7554/eLife.104774 (PMC12393883; doi:10.7554/eLife.104774)
Supplement: Figure 2—source data 2. [file elife-104774-fig2-data2.zip]

Archive with 11 entries (10 files):
- Figure2-source data2/
- Figure2-source data2/p16, ╬▓-actin.tif
- Figure2-source data2/p21.tif
- Figure2-source data2/pSmad159-A.tif
- Figure2-source data2/pSmad159-E.tif
- Figure2-source data2/pSmad2, pSmad3.tif
- Figure2-source data2/pSmad5, ╬▓-actin.tif
- Figure2-source data2/Smad159-A.tif
- Figure2-source data2/Smad159-E.tif
- Figure2-source data2/Smad23.tif
- Figure2-source data2/Smad4.tif
