# Supplementary material for: Enalapril mitigates senescence and aging-related phenotypes in human cells and mice via pSmad1/5/9-driven antioxidative genes
Source: eLife. 2025 Aug 28;14:RP104774. doi: 10.7554/eLife.104774 (PMC12393883; doi:10.7554/eLife.104774)
Supplement: Figure 2—figure supplement 1—source data 1. [file elife-104774-fig2-figsupp1-data1.zip]

Archive with 2 entries (1 files):
- Figure2-figure supplement1-source data1/
- Figure2-figure supplement1-source data1/Figure2-figure supplement1-source data1.pdf
