# Supplementary material for: Enalapril mitigates senescence and aging-related phenotypes in human cells and mice via pSmad1/5/9-driven antioxidative genes
Source: eLife. 2025 Aug 28;14:RP104774. doi: 10.7554/eLife.104774 (PMC12393883; doi:10.7554/eLife.104774)
Supplement: Figure 2—figure supplement 1—source data 2. [file elife-104774-fig2-figsupp1-data2.zip]

Archive with 8 entries (7 files):
- Figure2-figure supplement1-source data2/
- Figure2-figure supplement1-source data2/pAKT, pERK.tif
- Figure2-figure supplement1-source data2/pmTOR, AKT, ERK.tif
- Figure2-figure supplement1-source data2/pSmad159.tif
- Figure2-figure supplement1-source data2/pSmad2, pSmad3, Smad23.tif
- Figure2-figure supplement1-source data2/Smad4, p16, p21, BMP2, BMP4.tif
- Figure2-figure supplement1-source data2/╬▓-actin-A.tif
- Figure2-figure supplement1-source data2/╬▓-actin-B.tif
