# Supplementary material for: Enalapril mitigates senescence and aging-related phenotypes in human cells and mice via pSmad1/5/9-driven antioxidative genes
Source: eLife. 2025 Aug 28;14:RP104774. doi: 10.7554/eLife.104774 (PMC12393883; doi:10.7554/eLife.104774)
Supplement: Figure 2—figure supplement 2—source data 2. [file elife-104774-fig2-figsupp2-data2.zip]

Archive with 6 entries (5 files):
- Figure2-figure supplement2-source data2/
- Figure2-figure supplement2-source data2/ID1.tif
- Figure2-figure supplement2-source data2/p16.tif
- Figure2-figure supplement2-source data2/p21.tif
- Figure2-figure supplement2-source data2/pSmad5, Smad5.tif
- Figure2-figure supplement2-source data2/╬▓-actin.tif
