# Supplementary material for: Enalapril mitigates senescence and aging-related phenotypes in human cells and mice via pSmad1/5/9-driven antioxidative genes
Source: eLife. 2025 Aug 28;14:RP104774. doi: 10.7554/eLife.104774 (PMC12393883; doi:10.7554/eLife.104774)
Supplement: Figure 2—figure supplement 3—source data 2. [file elife-104774-fig2-figsupp3-data2.zip]

Archive with 10 entries (9 files):
- Figure2-figure supplement3-source data2/
- Figure2-figure supplement3-source data2/ID1.tif
- __MACOSX/Figure2-figure supplement3-source data2/._ID1.tif
- Figure2-figure supplement3-source data2/p16, TXN.tif
- Figure2-figure supplement3-source data2/p16, ╬▓-actin.tif
- Figure2-figure supplement3-source data2/pSmad159, pSmad5, Smad159, PRDX5, ╬▓-actin.tif
- Figure2-figure supplement3-source data2/pSmad159.tif
- Figure2-figure supplement3-source data2/pSmad5, Smad159.tif
- Figure2-figure supplement3-source data2/Smad5.tif
- Figure2-figure supplement3-source data2/._ID1.tif
