# Supplementary material for: Enalapril mitigates senescence and aging-related phenotypes in human cells and mice via pSmad1/5/9-driven antioxidative genes
Source: eLife. 2025 Aug 28;14:RP104774. doi: 10.7554/eLife.104774 (PMC12393883; doi:10.7554/eLife.104774)
Supplement: Figure 3—source data 2. [file elife-104774-fig3-data2.zip]

Archive with 16 entries (15 files):
- Figure3-source data2/
- Figure3-source data2/ID1, ╬▓-actin-C.tif
- Figure3-source data2/ID1-E.tif
- Figure3-source data2/ID1-F.tif
- Figure3-source data2/ID1-I.tif
- Figure3-source data2/ID2-C.tif
- Figure3-source data2/ID2-E.tif
- Figure3-source data2/ID2-F.tif
- Figure3-source data2/p16, ╬▓-actin-F.tif
- Figure3-source data2/p16-I.tif
- Figure3-source data2/p21, ╬▓-actin-I.tif
- Figure3-source data2/p21-ID1KD-F.tif
- Figure3-source data2/p21-ID2KD-F.tif
- Figure3-source data2/pSmad159, Smad159-J.tif
- Figure3-source data2/╬▓-actin-E.tif
- Figure3-source data2/╬▓-actin-J.tif
