# Supplementary material for: Enalapril mitigates senescence and aging-related phenotypes in human cells and mice via pSmad1/5/9-driven antioxidative genes
Source: eLife. 2025 Aug 28;14:RP104774. doi: 10.7554/eLife.104774 (PMC12393883; doi:10.7554/eLife.104774)
Supplement: Figure 3—figure supplement 1—source data 2. [file elife-104774-fig3-figsupp1-data2.zip]

Archive with 3 entries (2 files):
- Figure3-figure supplement1-source data2/
- Figure3-figure supplement1-source data2/ID1, ╬▓-actin.tif
- Figure3-figure supplement1-source data2/ID2.tif
