# Supplementary material for: Enalapril mitigates senescence and aging-related phenotypes in human cells and mice via pSmad1/5/9-driven antioxidative genes
Source: eLife. 2025 Aug 28;14:RP104774. doi: 10.7554/eLife.104774 (PMC12393883; doi:10.7554/eLife.104774)
Supplement: Figure 5—source data 2. [file elife-104774-fig5-data2.zip]

Archive with 10 entries (9 files):
- Figure5-source data2/
- Figure5-source data2/pSmad159-spleen.tif
- Figure5-source data2/pSmad159.tif
- Figure5-source data2/pSmad5, Prdx5.tif
- Figure5-source data2/Smad159.tif
- Figure5-source data2/Txn1.tif
- Figure5-source data2/Txn2, ╬▓-actin.tif
- Figure5-source data2/Txn2.tif
- Figure5-source data2/╬▓-actin-liver.tif
- Figure5-source data2/╬▓-actin-muscle, heart.tif
